# Supplementary material for: Marine Metabolomics: a Method for Nontargeted Measurement of Metabolites in Seawater by Gas Chromatography–Mass Spectrometry
Source: mSystems. 2019 Dec 10;4(6):e00638-19. doi: 10.1128/mSystems.00638-19 (PMC6906741; doi:10.1128/mSystems.00638-19)
Supplement: TABLE S2 [file mSystems.00638-19-st002.xlsx]

## Sheet: Sheet1
				No-salt water			Artifical seawater			North Sea seawater *		Dynamic range in artifical seawater
#	Compound	Category	quant. ion (m/z)	rt (s)	r2	%CV 8 µM	rt (s)	r2	% CV 8 µM	rt (s)	r2	Min calibration point (nmol)*	Max calibration point (nmol)*	Lowest conc.**
1	Glycine 3TMS	Amino acid	204.1	689	0.955	17.12	689	< 0.7	4.68	690	< 0.7	0.5	80
2	Histidine 2TMS	Amino acid	218.1	1126	0.973	20.73	ND			ND
3	Leucine 1 TMS	Amino acid								574.2	0.71
	Leucine 2 TMS	Amino acid	177.06	659	0.961	17.24	660	0.939	25.93	663	< 0.7	4	80
4	Lysine 3TMS	Amino acid	156.1	989	0.973	31.31	ND			ND
	Lysine 4TMS	Amino acid	174.1	ND			1127	< 0.7	15.28	1130.4	< 0.7	0.5	80
5	Ornithine 3TMS	Amino acid	174.1	928	0.992	18.19	ND			1020	< 0.7
	Ornithine 4TMS	Amino acid	174.1	ND			1061	< 0.7	17.38	1060.2	< 0.7	0.5	80
6	Serine TMS	Amino acid								656.4	< 0.7
	Serine 3TMS	Amino acid	204.16	732	0.957	NA	733	< 0.7		732	< 0.7	8	80
7	Thymine 2TMS	Amino acid	255.1	765	0.996	22.65	766	0.775	7.11	765.6	< 0.7	0.5	60	0.25
8	Valine TMS	Amino acid								522	0.87
	Valine 2TMS	Amino acid	188.09	612	0.94	32.15	614	0.828	10.94	617.4	< 0.7	1	80	0.25
9	Citrate/citric acid 3TMS	Organic acid	244.14	1061	0.954	16.68	ND			ND
10	Glutamic acid 3TMS	Organic acid	339.13	933	< 0.7	46.64	ND			ND
	Glutamic acid 3TMS	Organic acid	246.1	ND			929	< 0.7	18.1	924	< 0.7	1	80
	Glutamic acid dervative - Hydroxproline	Organic acid	216.09	860	0.995	18.33	ND			ND
	Glutamic acid dervative - Hydroxproline	Organic acid	221.09	860	< 0.7	14.13	859	< 0.7	4.68	Not detected		0.5	80
11	Lactic Acid 2TMS	Organic acid	191.1	478	0.971	20.21	480	0.877	7.28	498	0.877	0.5	80	0.0312
12	Lauric acid TMS	Organic acid	257.2	955	0.903	34.18	955	0.938	37.16	NA		0.5	50	0.0312
13	Malic acid 3TMS	Organic acid	233.1	832	0.98	14.04	832	< 0.7	11.45	830.4	< 0.7	0.5	80
14	Succinate 2TMS	Organic acid	172.1	696	0.982	15.94	696	0.835	5.71	699	0.79	0.5	80	0.25
15	Cholesterol TMS	Sterol	247.25	1716	0.99	34.42	1717	0.954	26.18	NA		0.5	60	0.5
16	Fructose 5TMS	Sugar	307.2	1093	0.994	12.6	1093	0.971	16.89	1094.4	0.89	0.5	20	0.0312
17	Glucose 5TMS	Sugar	205.1	1121	0.982	24.61	1120	0.804	15.18	1120.2	0.7	0.5	80	0.125
18	Sucrose 8TMS	Sugar	361.27	1495	0.989	13.5	1495	0.975	2.44	1500.6	0.85	0.5	8	0.0312
19	Trehalose 8TMS	Sugar	361.27	1543	0.991	12.91	1543	0.985	2.07	1552.2	0.9	0.5	10	0.0312
20	Myo-inositol 6TMS	Sugar alcohol	305	1223	0.947	14.19	1224	0.853	14.34	1224.6	0.7	0.5	20	0.0312
	* calibration curves for north seawater did not include cholesterol or lauric acid and were run under a dynamic range bewteen 0.3 nM to 40 nM
	CV = % coefficient of variation
	*nmol in 0.5 mL of artificial seawater
	** For selected compounds in artificial seawater
	ND= Not Detected
	rt=retention time
	quant = quantification ion
